# Supplementary material for: PHLDA1 is a shared diagnostic and key mediator of inflammatory fibrosis in heart and kidney
Source: Front Immunol. 2026 Feb 5;17:1765221. doi: 10.3389/fimmu.2026.1765221 (PMC12917609; doi:10.3389/fimmu.2026.1765221)
Supplement: Supplementary file 8 [file SupplementaryFile1.xlsx]

## Sheet: gRNAs
Oligo Name	Sequence	Application	Note
PHLDA1-KO-1-F	CACCGTTGCATCCTCACCGAGGAA	PHLDA1 KO	exon 1
PHLDA1-KO-1-R	AAACTTCCTCGGTGAGGATGCAAC
PHLDA1-KO-2-F	CACCGAGTTCCTTGAGCTTGACCGG		exon 1
PHLDA1-KO-2-R	AAACCCGGTCAAGCTCAAGGAACTC
PHLDA1-KO-3-F	CACCGGTGCAGTACAAGAATCGTC		exon 1
PHLDA1-KO-3-R	AAACGACGATTCTTGTACTGCACC
CRISPR-NT1-F	CACCGTAGCGAACGTGTCCGGCGT	Non-targeting control	Wang et al., Science, 2013
CRISPR-NT1-R	AAACACGCCGGACACGTTCGCTAC
CRISPR-NT2-F	CACCGCGAGGTATTCGGCTCCGCG	Non-targeting control
CRISPR-NT2-R	AAACCGCGGAGCCGAATACCTCGC
