# Supplementary material for: PHLDA1 is a shared diagnostic and key mediator of inflammatory fibrosis in heart and kidney
Source: Front Immunol. 2026 Feb 5;17:1765221. doi: 10.3389/fimmu.2026.1765221 (PMC12917609; doi:10.3389/fimmu.2026.1765221)
Supplement: Supplementary file 9 [file SupplementaryFile2.csv]

set.seed =1		set.seed =12		set.seed =123		set.seed =1234		set.seed =12345		set.seed =1234556		set.seed =1234567		set.seed =12345678		set.seed =123456789		set.seed =1234567890
Gene	Coef	Gene	Coef	Gene	Coef	Gene	Coef	Gene	Coef	Gene	Coef	Gene	Coef	Gene	Coef	Gene	Coef	Gene	Coef
(Intercept)	-37.60277354	(Intercept)	-47.37240572	(Intercept)	-30.99593036	(Intercept)	-30.99593036	(Intercept)	-47.37240572	(Intercept)	-37.60277354	(Intercept)	-28.80987814	(Intercept)	-47.37240572	(Intercept)	-40.88616814	(Intercept)	-33.19423587
IL10	-0.579266549	IL10	-0.704334365	IL10	-0.504879427	IL10	-0.504879427	IL10	-0.704334365	IL10	-0.579266549	IL10	-0.482348533	IL10	-0.704334365	IL10	-0.619585567	IL10	-0.528475543
TLL2	2.47172831	TLL2	2.902750997	TLL2	2.20103809	TLL2	2.20103809	TLL2	2.902750997	TLL2	2.47172831	TLL2	2.114135387	TLL2	2.902750997	TLL2	2.613269217	TLL2	2.290080989
PHLDA1	0.146228494	PHLDA1	0.204989521	PHLDA1	0.107399298	PHLDA1	0.107399298	PHLDA1	0.204989521	PHLDA1	0.146228494	PHLDA1	0.095842662	PHLDA1	0.204989521	PHLDA1	0.16545035	PHLDA1	0.119342533
PROM1	0.104131011	PROM1	0.074344046	PROM1	0.111245247	PROM1	0.111245247	PROM1	0.074344046	PROM1	0.104131011	PROM1	0.110625564	PROM1	0.074344046	PROM1	0.095488416	PROM1	0.110127934
AQP3	-1.371181418	AQP3	-1.660209465	AQP3	-1.196983263	AQP3	-1.196983263	AQP3	-1.660209465	AQP3	-1.371181418	AQP3	-1.142822502	AQP3	-1.660209465	AQP3	-1.464808316	AQP3	-1.253450442
CRISPLD1	1.347895662	CRISPLD1	1.640092088	CRISPLD1	1.160532467	CRISPLD1	1.160532467	CRISPLD1	1.640092088	CRISPLD1	1.347895662	CRISPLD1	1.098859741	CRISPLD1	1.640092088	CRISPLD1	1.444742741	CRISPLD1	1.22290042
MDK	2.606385507	MDK	3.157112101	MDK	2.253952098	MDK	2.253952098	MDK	3.157112101	MDK	2.606385507	MDK	2.140211154	MDK	3.157112101	MDK	2.78825265	MDK	2.369839745
TNMD	0.700412893	TNMD	0.830269993	TNMD	0.621200446	TNMD	0.621200446	TNMD	0.830269993	TNMD	0.700412893	TNMD	0.597100234	TNMD	0.830269993	TNMD	0.742506376	TNMD	0.646512468
PLA2G4F	-0.49378837	PLA2G4F	-0.496726803	PLA2G4F	-0.492719393	PLA2G4F	-0.492719393	PLA2G4F	-0.496726803	PLA2G4F	-0.49378837	PLA2G4F	-0.491961774	PLA2G4F	-0.496726803	PLA2G4F	-0.494799509	PLA2G4F	-0.493318531
KCNK3	-1.49593006	KCNK3	-1.730418035	KCNK3	-1.342628665	KCNK3	-1.342628665	KCNK3	-1.730418035	KCNK3	-1.49593006	KCNK3	-1.291205044	KCNK3	-1.730418035	KCNK3	-1.573192792	KCNK3	-1.393860428
GRB7	-1.003782483	GRB7	-1.174582844	GRB7	-0.897732172	GRB7	-0.897732172	GRB7	-1.174582844	GRB7	-1.003782483	GRB7	-0.86408984	GRB7	-1.174582844	GRB7	-1.058964716	GRB7	-0.932088133
BIRC7	0.640706141	BIRC7	0.81231313	BIRC7	0.530977253	BIRC7	0.530977253	BIRC7	0.81231313	BIRC7	0.640706141	BIRC7	0.495356974	BIRC7	0.81231313	BIRC7	0.6970966	BIRC7	0.567152833
SDR16C5	-0.340761079	SDR16C5	-0.41768454	SDR16C5	-0.291593345	SDR16C5	-0.291593345	SDR16C5	-0.41768454	SDR16C5	-0.340761079	SDR16C5	-0.275436222	SDR16C5	-0.41768454	SDR16C5	-0.365726407	SDR16C5	-0.307981806
TGFB2	0.18997136	TGFB2	0.342144672	TGFB2	0.08296802	TGFB2	0.08296802	TGFB2	0.342144672	TGFB2	0.18997136	TGFB2	0.046797806	TGFB2	0.342144672	TGFB2	0.241664544	TGFB2	0.11898435
CD1E	0.573762925	CD1E	0.732890745	CD1E	0.468109992	CD1E	0.468109992	CD1E	0.732890745	CD1E	0.573762925	CD1E	0.43380415	CD1E	0.732890745	CD1E	0.626610121	CD1E	0.502817301
BCL11B	1.024701041	BCL11B	1.208617623	BCL11B	0.907137316	BCL11B	0.907137316	BCL11B	1.208617623	BCL11B	1.024701041	BCL11B	0.868391973	BCL11B	1.208617623	BCL11B	1.085067773	BCL11B	0.946028669
CHI3L1	-0.914623869	CHI3L1	-1.118527485	CHI3L1	-0.782802583	CHI3L1	-0.782802583	CHI3L1	-1.118527485	CHI3L1	-0.914623869	CHI3L1	-0.739735063	CHI3L1	-1.118527485	CHI3L1	-0.982133841	CHI3L1	-0.826369124
TTLL6	0.135353137	TTLL6	0.231874321	TTLL6	0.061391232	TTLL6	0.061391232	TTLL6	0.231874321	TTLL6	0.135353137	TTLL6	0.034960914	TTLL6	0.231874321	TTLL6	0.169253223	TTLL6	0.086979598
LAMB4	-0.165695352	LAMB4	-0.249388929	LAMB4	-0.10450098	LAMB4	-0.10450098	LAMB4	-0.249388929	LAMB4	-0.165695352	LAMB4	-0.083074131	LAMB4	-0.249388929	LAMB4	-0.193960231	LAMB4	-0.125068123
